# Supplementary material for: Evaluation of Bioactive Compounds, Antioxidant Capacity, and Anti-Inflammatory Effects of Lipophilic and Hydrophilic Extracts of the Pericarp of Passiflora tripartita var. mollissima at Two Stages of Ripening
Source: Molecules. 2024 Oct 21;29(20):4964. doi: 10.3390/molecules29204964 (PMC11510094; doi:10.3390/molecules29204964)
Supplement: Supplementary file 1 [file molecules-29-04964-s001.zip]

Archive with 1 entries (1 files):
- molecules-3251832-supplementary.pdf
